# Supplementary material for: Genome-Wide Identification and Expression Analysis of the SHI-Related Sequence Family in Cassava
Source: Genes (Basel). 2023 Apr 5;14(4):870. doi: 10.3390/genes14040870 (PMC10138042; doi:10.3390/genes14040870)
Supplement: Supplementary file 1 [file genes-14-00870-s001.zip › Table S1.xlsx]

## Sheet: Table S1
Table S1 The secondary structure of MeSRS protein sequences.
Gene name	Alpha helix (%)	Extended strand (%)	Beta turn (%)	Random coil (%)
MeSRS1	18.82	14.12	2.65	64.41
MeSRS2	8.36	11.98	5.01	74.65
MeSRS3	17.5	16.25	3.12	63.12
MeSRS4	9.69	16.81	3.42	70.09
MeSRS5	11.61	13.11	5.62	69.66
MeSRS6	14.57	14.9	3.64	66.89
MeSRS7	9.86	14.55	2.82	72.77
MeSRS8	13.62	17.65	4.02	64.71
