# Supplementary material for: Genome-Wide Identification and Expression Analysis of the SHI-Related Sequence Family in Cassava
Source: Genes (Basel). 2023 Apr 5;14(4):870. doi: 10.3390/genes14040870 (PMC10138042; doi:10.3390/genes14040870)
Supplement: Supplementary file 1 [file genes-14-00870-s001.zip › Table S2.xlsx]

## Sheet: Table S1
Table S2 List of the SRS amino acid sequences in cassava, Arabidopsis thaliana, Oryza sativa, Spinacia oleracea, Populus trichocarpa, and Ricinus communis
Species	Gene name	Sequence ID	Protein sequence
cassava	MeSRS1	Manes.01G141500.1	MAGLFSLGGGGGGGGGGRGSNQEDQHNNPPTEIPQESWFWYKNEDIPYKGFELWQQQESLRQRHQNTQQDLYSSAAGLGVGPSRSSINVSDESSSRSAFMMMRSSSGGGNISCQDCGNQAKKDCVHMRCRTCCKSRGFDCQTHVKSTWVPASKRRERQQQFAALQQQQQQQQLQRCGENPKRLRENPSSSLACTRLPTNASGLEVGNFPAEVSSPAVFRCVRVSAIDENDDQCAYQTAVNIGGHLFKGILYDHGPESTYMPATETSSGGASGEVQPLNLIRAGSTTASTAISPTGAGGGVMSASTSAAAAAAAFMDPSSLYPIPLNSFIAGTPFFQNPRS
	MeSRS2	Manes.01G179500.1	MGMFVVAPAASFNHHHHHHQHQHLHQHESSINLSDPINGPNAATTALGVGMGVGVIPLLTAAPCLSPQNMDDQDLLNNGRNKISGIQFWQNQTSNHHSQYNLKKTSASILDHNNSSGNLLQSGNNTSSAGGIGGNSASSGTTTCQDCGNQAKKDCSHRRCRTCCKSRGYDCTTHVKSTWVPAARRRERQLMAAAAGGGAGSSGSTSGVKKPRLINSQTTTTSHTSTSNTTPPRSFDTSSSHQDASFKDALPGKVRAPAVFKCVRVTAVDGGEDEYAYQAVVKIGGHVFKGFLYDQGVEGRDGFPNISELHLGGGSSSGGGGDGGGRNGASSSPIIDPTDVYGASGGGLLGGSSYGNPIN
	MeSRS3	Manes.02G100100.1	MAGLFSLGGGSGGGGGGGRGSNQDDQHDHPPTEIPQESWYWYKNEDIPYKGFELWQQQEFLYQRHQNPQQHLYSSAAGLG VGPSRSSINVSDESSSRSAFMMMRSSSGVGVSCQDCGNQAKKDCIHMRCRTCCRSRGLDCPTHVKSTWVPASKRRERQQQ LNALQQQQLRGENPKRLSENPCSSSLACIRLPNSASDAGLELGNFPAEVSSPAVFRCVRVSGMEKDDDQYAYQTAVNIGG HLFKGILYDHGPESTYMPATETSSADASGGVQQLNLITAATASAVISPTGGGGGITSASSSAAAAFIDPSSLYPTPLNTY IAGTPFFPNPRS
	MeSRS4	Manes.02G140000.1	MGMFVVTPASFNHHHQHQHESSINLATDPIHGSNAAATALGVGVGVGVIPLLTAAPCLAPQNMDDQDLLNNGRNKMGGLQ FWQNQSSHHHTLSNIKRTNASILDHDNSPANLLQSGNNNSSGGGIGGNSASSGTTTCQDCGNQAKKDCSYRRCRTCCKSR GYDCSTHVKSTWVPAARRRERQLMAAAAGGGDGSSGSTTGIKKPRLVNSQTTTNSHTSTSNTTPPRSFDTSSSHQDASFK ETLPGNVRAQAVFKCVRVTAVDDGEDEYAYQAVVNIGGHVFKGFLYDQGVEGRDGFPNISELHLGSANSGGGGGDGVRNG ASSSPIIDPSDVYGASGGGLLGGLSYGNPIN
	MeSRS5	Manes.04G159200.1	MLGLHNIFLITPPVQPPPPPSSSFHHPDQQPISVHEQCNILNNQDSWTTLKRYNLQESSRDALNIDGDNENCNTSSSVCR DCGNRAKKECEYRRCRTCCKSRGYDCAPHIKSTWVPAARRRGRHATDVGGSSGSSSGGGGGGDGNKRPRENVSATSNSFS TSNNNAAAFFSFDNASNCQDASFKQSLPSQVRAPAVFRCVRVTAISGGEAEVAYQAMVNISGHVFKGFLYDQGIDENNLN RDSTSPIVDPPDPYLASATHRVFQGNE
	MeSRS6	Manes.05G153200.1	MAGWFYLSGREGASSKVQEENKDPENNFFLYRSNEEIDNKGFEIWQQDYQQQQNMNSYSSYGVGLSRISLSDESSRSGFM VMRQSGVGGGMNCQDCGNQAKKDCVHMRCRTCCKSRGFPCQTHVKSTWVPASKRRERQQQLSSLQEQQQQQQQQQFRGEN PKRQRENQGDAPSLACTRLATTTTGLEIEHFPPEVNSPAVFRCVRVSPMDEPDEQYAYQTAVNIGGHVFKGILYDQGPDG RYTSGGESSSGGGQQLNFMTAATTSAAATTTNANNPGAGALLDPSLYPAPFNAFIAVLTCNQ
	MeSRS7	Manes.11G087500.1	MMMREGGLLCGSRCQDCGNQAKKECIYMRCRTCCKSKGFQCETHVRSTWIPAYRRRRRPQSLSSSCATAAAAVLAMQQQH SSDQHNPKRLRENPLTAGLEVGNFPAQVNSIATFRCFRVSSADKAEDQFVYQTSVNIGGHIFKGILYDQGPEESSSGHLQ DPNLTNAGGALSTATAALASTSSSVAADSLAASYTFPLNAFISGTQLFLHPKS
	MeSRS8	Manes.18G018200.1	MAGWFYLSGREGATSKQEEEKEQHNNLFLYRSNEEIYNKGFEIWPQYYQQQQNMNSYSSFGVGPSRRSFSDESSRSGFTV MRQGGIGGGGMNCQDCGNQAKKDCAHLRCRTCCKSRGFQCQTHVKSTWVPAAKRRERQQQLAALQQEQQQQQHNQEQQQL QFRGENPKRLRENQGGASSLACTRLATTTSGLEVAHFPPEVNSTAVFRCVRVSAMDEPDEQYAYQTAVNIGGHVFRGVLY DQGPDGRYTSGGESSSGGVQQLNLITAATTSPAATTTNASNPGTGALLDPSLYPAPLNAFIAVFFKFNMHPMKLKRSKIE HRN
Arabidopsis thaliana	AtSHI	At5g66350.1	MAGFFSLGHGGGGNTPDNHRTNTNNPSSSGTESWLWCRNPNSNADGGEAGPSYKGTLELW QHPNNQEIIFQQQQQQQQRLDLYTSAAGLGVGPSNRSLIETSGGALMMMRSGSGSGGPSC QDCGNQSKKDCSHMRCRTCCKSRGLDCPTHVKSTWVPAAKRRERQQQLSTGQQPQQLGGS VPKRQRERIPARSTSMAYTRIPSNNTSGLEVGNFPPEVSSSAVFRCVRVSSVDDEEEEYA YKTAVSIGGHVFKGVLYDQGPAERSSSGGGSQPLNLITAGPSASSSSPNVSCNNGVVGST SDHYIDPASLNYPTPINTFMTGTHFFSNSRS
	AtSTY1	At3g51060.1	MAGFFSLDGGGGGGGGGGNNQEDHRSNTNPPPPVSEAWLWYRNPNVNANANTNVNANAPSSSNAALGTLELWQNHNQQEI MFQHQQHQQRLDLYSSAAGLGVGPSNHNQFDISGETSTAGAGRAAAMMMIRSGGSGGGSGGVSCQDCGNQAKKDCSHMRC RTCCKSRGFECSTHVRSTWVPAAKRRERQQQLATVQPQTQLPRGESVPKRHRENLPATSSSLVCTRIPSHSGLEVGNFPA EVSSSAVFRCVRVSSVEDGEEEFAYQTAVSIGGHIFKGILYDLGPGSSGGGGYNVVAAGESSSGGGGAQQLNLITAGSVT VATASSSTPNLGGIGSSSAAAATYIDPAALYPTPINTFMAGTQFFPNPRS
	AtSTY2	At4g36260.1	MAGIFSLGGNNNNNGDEEEENQQQQKTNWVWYRSNANTNNINPSSSQQVWQIPPEQMLMHHHSHPQQQSLDLYPGHQIDV SDLATSSRSITISCRDCGNQAKKDCTHMRCRTCCKSRGFDCSTHVRSTWIPVARRRERQQQLHMSTSGGGGGSGSGGAGG GGSSIPKRHRDPTLPGTSSSSRLPSHSAGLEMGEASFPGEVSSDALFRCVKMSGVDDGGDGQYAYQTTVNIGGHLFKGIL YDQGPESSYMSGGSGGSDHQSSSAGGGGGGHPFNPPVVTDGGGGVSSAMFVDPNSGGYYSSNMTTSVFMPPGTQFYQNPP RS
	AtLRP1	At5g12330.1	MGMVGLRDVFLVAPAYHHQNAGVISGSDHMNSNAAAAAALGVGVIPLLTAGTPQQNVEDS DINFLGNNRRWQNNNNNHETQYLHFKSTNQTTVGTSSNNSGSGSGASGTATCQDCGNQAK KECKQRRCRTCCKSRGFDCSTHVKSTWVSAARRRERQVMPTGANPTAGSSLSTSSGTKKP RIVGSQQQQQQQATSHTSTSNTPPQSFETSSSRQDGGGSREAWPGQVRAAAVFKCVRVTA VEDGDDEYAYQAVVKIGGHVFKGFLYDQGLEPKEGFPSMSDLHLGGSANNHNGVSASAPI LDPPNVVYGGGGGSGGGFYS
	AtSRS3	At2g21400.1	MMMIMGRKCEDCGNQAKKDCVYMRCRTCCKSKAFHCQTHIKSTWVPAYRRSHHKHQSQPLSTSIPKGVQIHTTPGHFPAE LSSLADFRCVKVSSIDDGKEQYAYQTTVNIGGHVFRGILHDQGLHKVMVDHHYNKNSNNHQELLTPSTSSCPLKITSPFT DFMFGTRFSSVLRR
	AtSRS4	At2g18120.1	MSNFEMAGTGSSRNNEEDNQQNTNWVWYKHTNNNLSTSHNNQIWQQPSLDLYPGQIDVCDMTTSSRSLTISCQECGNQAK KGCTHGRCRTCCKSNGLHCPTHVRSTWIPIAKRRERQQQLQTPTSNPTGGSGRVGKYRDINQHATLDSSGLEMGETRFPD EVSSDALFRCVRMSGTDDGEGQYAYQTTVGIAGHLFKGILYNQGPENKSMRSTQFYENPPRS
	AtSRS5	At1g75520.1	MAGFFYLGGRDNNSNNNKQDHHQVDKDHHHQDKSNYLYLYKDEIYNNNKGFEIWPPQYFQQQEHQQQQQQQQHASAPANF YSFGMVPSGSSSNNNNNRSRSLYFNVVSDHEPGGFTVTRQGGMNCQDCGNQAKKDCPHMRCRTCCKSRGFHCQTHVKSTW VPAAKRRERLAQLASLQHHSASSRETQNAKRLREASGGDNNDDKDHSGGGGSALANTRVVNANSNSGLEVSQHLPPEVNS PAIFRCVRVSSIEEDEDDQAYAYQTAVNIGGHIFKGILYDQGPEHQDNHHLNLLASTATTTNVEETATKTVTGNNNNGLM LDPSSLYPAQLNSFIAGTPFFTPPRS
	AtSRS6	At3g54430.1	MLGLRNIILLSPPPTQITRPSLPPVNFAAVEDNNTVGEKVCRDCGNRAKKECLFERCRTCCKSRGYNCVTHVKSTWIPSS ATRSSSSPSERKKKLKIDKQSSPNVSLLPTTTSRQERGFREGLPGKIEAPAVFKRTRVTAISNNEQAEIGYQATVTISGH IFKGFLHYYGVDHNKAFPCLSQK
	AtSRS7	At1g19790.1	MAGLFYLGGRDHNKQDHHQEKDHNEDKSNNYLYLYKDEIYNNNKGFEIFPPQYFQQQQQQNHAAAPTNLYSFGMVPSGGN INNNRSTNRSLYFNVVSDHEPVRSSTGGFTVTRQGNMNCQDCGNQAKKDCPHMRCRTCCKSRGFDCQTHVKSTWVSAAKR RERQAQLAVLPAKRIRDANSRGGGDDDDDDKEDEKNDSCGGGSALACTRVVNASSSGLETSHLPPEISSPAVFRCMRVSS IDDEDEEYAYQTAVSIGGHVFKGILYDQGPSSDHHRYSSSLNGETSHQHHLNLMDSTPSAATTNAVTAVNTNNGSIDPSS LYTAVATPFNAFVAGGTPFFASSRC
	AtSRS8	At5g33210.1	MDMNMEKIFEDSVPCRVRAKRGCATHPRSIAERAAMMMIRSGGSGGSGGVSCQDFGNQAKKDCSHMRCRTCCKSRGFECS THVRSTWVPATKRRERQQQLATVQPQTQLPRGESVPKRHRENLPATSSSLVCTRIPFHSGICHCNVKYLFMCIYICLLLY GREIYNEMQAAFL
Oryza sativa	OsSRS1	LOC_Os08g43410.1	MAGFPLGGGGGRHGRDDHHRPPVNPTDSAAAFLYPSTASRGGFQLWQQQPPPAAHPFYAQNIIRFADDPAAPPSSRGGRG GGPGGSGGGGTISCQDCGNQAKKDCTHLRCRTCCKSRGFDCATHVKSTWVPAAKRRERQNLLASAAESSKRPRDSAAAAT STTPTTSSGEQQQMMVGERFPREVSSEAVFRCVRLGPVEEADAEVAYQTTVSIGGHVFKGILHDVGPEHSSGGGGGMGGR HAAAGEAGSSPSTAAAPHGGGEGGSSGVAAAAAAVSSSAVVMDPYPTPGPFGGAHFFHGHPR
	OsSRS2	LOC_Os01g72490.1	MADVGMVVVTPAASFHHTHHHHHHHEAAAAAAAAAAAAADPIFPLLSAGPCVLDPDKSAASGSAIQFWQPPPQLPSSAAG GNPNPSSSAFPYLKKPLPMLDTGGGSSGSGGAATCQDCGNQAKKDCGHQRCRTCCKSRGFDCSTHVKSTWVPAARRRERQ QLTGSASSSPATASAAAASKKPRLLTSQTTTSHTSTSNATTPRSFDTTSSHQDASFRESLPRQVRAPAVFRCVRVTSIDD GEDEYAYQATVTINGHVFKGFLYDQGVDDGRGLAATSNDDSTAGGVPNISELHLGGASISGNAMREGGSSMVHSDLYGGG GGSGGGPHILGGSSYGNTMN
	OsSRS3	LOC_Os01g72490.2	MADVGMVVVTPAASFHHTHHHHHHHEAAAAAAAAAAAAADPIFPLLSAGPCVLDPDKSAASGSAIQFWQPPPQLPSSAAG GNPNPSSSAFPYLKKPLPMLDTGGGSSGSGGAATCQDCGNQAKKDCGHQRCRTCCKSRGFDCSTHVKSTWVPAARRRERQ QLTGSASSSPATASAAAASKKPRLLTSQTTTSHTSTSNATTPRSFDTTSSHQDASFRESLPRQVRAPAVFRCVRVTSIDD GEDEYAYQATVTINGHVFKGFLYDQGVDDGRGLAATSNDDSTAGGVPNISELHLGGASISGNAMREGGSSMVHSDLYGGG GGSGGGPHILGGSSYGNTMN
	OsSRS4	LOC_Os09g36160.1	MAGFPLGGGSHSRDNPAPPVPPVHPADAASFLYATRGGSFQLWQQQEQQPFYASNIIRFADDAPPAPSLAGASSSSSSRG MRSSGGGGGGGGGGISCQDCGNQAKKDCTHMRCRTCCKSRGFACATHVKSTWVPAAKRRERQQQLAALAASAAATAGGAG PSRDPTKRPRARPSATTPTTSSGDQQMVTVAERFPREVSSEAVFRCVRLGPVDQAEAEVAYQTAVSIGGHVFKGILHDVG PEALAVAGGGGASEYHFRLTGDGSSPSTAAAGEAGSGGGGNIIVSSAVVMDPYPTPGPYGAFPAGTPFFHGHPRP
	OsSRS5	LOC_Os06g49830.1	MAGFSLRGGGGGGGGGGGVGGGGGGGRGGERGGGGDHAIGADSLFLYARGAAAAAADTAGSGGGGGGIGFQLWHPQQQAA AAAAAVPHTSQFFSSGVATGVVLGFSSHDGGGGGGHMGGPGGGAGGGRAGTSCQDCGNNAKKDCSHLRCRTCCRSRGFSC ATHVKSTWVPAAKRRERQQQLAALFRGAAANNSAAAAAAAAASKRPRELVRTLGRLPSANTAMVATTTSSGEGDGRFPPE LSVEAVFRCVRIGAVDEADAELAYQTAVSIGGHTFKGILRDHGPADEAAGQLPPSSAEYHQLTGQGREESSPAGSSEGVG GGHGAATAATSAAVLMDPYPTPIGAFAAGTQFFPHNPRT
	OsSRS6	LOC_Os05g32070.1	MVLVAPAASYHHHRAAAAAAAAAAAAAAAEPVFPLLGTGQCALDADTAKSSGAAAAAGVPPGSASAIHFWQSQPTTAAGA GGGSADKKPLPMLDYGGIGGPGGSGAATCHDCGNQAKKDCVHHRCRTCCKSRGFDCPTHVRSTWVPAARRRERQQLAGAA SSPPTSSAFPAATTASAKKPRLLGSQTTTTTSRTSTSNATTPRSFDTSSSHQVASFRDALPRHVRAPAVFRCVRVTSVDD GDDEFAYQAAVTINGHMFRGFLYDQGADDGRGGMASTSNDESSHGAGAAVPSISDLHLGSASAAVPPHLYSGGSGGPLIL GGLGYGNTMN
Spinacia oleracea	SoSRS1	Sp_009360_ufwn.t1	MIFHWASXAVTAASAASLWPTSSRVGYGLPPEMGMFVVAPATSFQHESSLMLDGPHHHHH HHGHGGGGGNNAATGLGVGMGVGVIPLFNAGPCLNVAGGGGGGGGGGEGGGGGGGNLDGH DSFMGRNRTGAMQLWQTQQQQMNNYPKKSINFDPNGLGSSFLHSPPPSSAVGCGGNLTCQ DCGNQAKKDCSHRRCRTCCRSRGFDCSTHVKSTWVPAARRRERQMVGVVSGAAGTHGTGG GSVGGGGGGGGGASSGSTSGAKKPRLISSQNTATTSHTSTSNTPPRSFDTSSSHQDASFK ESLPGQVRPPAVFKCVRVTAVEDGEDEFAYQAMVKIAGHVFKGFLYDQGVEPRDGFPNLS ELHLGGGSGGGGGSSGGGGGGRNGGGASSSSPL…
	SoSRS2	Sp_027620_xdmn.t1	MRSSSGGSSSTNTTSCQDCGNKAKRDCEHTRCRTCCKSRSFQCATHVKSTWVPVARRRAR QRQHHQQHPQLRLSATSLDHFNQYLPLPLSLSNIHHHTPTSAGLEGGNFPAEVNSSATFR CIRVSSEDNVVDQYAYQTSISVGGHVFKGVLYDQGPTTALVTTTSDHHPFNISASTVTVA ATHPGGGGENLYHPPSLYSGPSFNAFLPGMQFFPHPRP
	SoSRS3	Sp_092570_ctak.t1	MAAFFSLGTPGSSGSQNPQNNNNNNNNNSNNNNNTSSVPSDNQVQNSWVHTSNNNNNPGL VVYSRNNSEEIYPKGSFEIWQQYVQVHHHHHVPKLHLHQDYHHHHHHQHQHQQHVFLGES QPSVVVGPSSAAPSSRRIFGFDEYPNNNDNNSNNNNNNNNNTVLSSGSGSGRSSSGFRQL GVGSGSGSGGMNCQDCGNQAKKDCVHLRCRTCCKSRGFDCSTHVKSTWVPAAKRRERQQQ LTSLQPQQQQQQQQQTQQMMRSSGGFGSGGEKRTRENRSSSRVLAHAATTTTTTTTAAGL EVGDFPSELNSPAVFRCVRVSALDDPDEQFAYQTAVNIGGHIFKGILYDQGPETRYGGES SSEGRAQQHGLMLPAATTTTDLMGTVGGGSINN…
	SoSRS4	Sp_179220_ofso.t1	MSGFFSLGTGTENGREINDNNNITYRNEQIIPSSELWQQLPYESARSVDANNNSNNNNRY NLMMMRMSSSSGGGGGGGSGSGSGSGGGNISCQDCGNQAKKDCVYMRCRTCCKSRGYDCT THVKSTWIPATIRRERHHKLVQHPDPPPQQPPQQEEQQHQHQQQQYLGVTPKRSRRENCS TSSLVCTQLPFSGTTNTNNTVGMEVGNFPAEVSSSAVFRCVRVSGVDDTEDEYAYQTAVN IGGHVFKGILYDQGPDQPRQGSNPTPTPPNYGGGGGGGGGESSSAARGTTTTTSVGGPTI GYNLDPSFYPLPLNTYLPPGTPFYPNPRP
Ricinus communis	RcSRS1	27742.m000246	MGMFVVAPAASFNHHHHHHQHESSINLANDPINGSNAATALGVGVGVGVIPLLTAAPCHM DDQDLLNNGRSNKISGIQFWQNQNQYNNIKKTTGSILDHNTCSANLLQSGNNTSGGGVVG ANSASSGTSCQDCGNQAKKDCTHRRCRTCCKSRGYDCATHVKSTWVPAARRRERQLMVST AIGGGTGSSVSTSGVKKPRLLNSQTTTTSHTSTSNTTPPRSFDTSSSHQDVSFKEALPGQ VRAPAVFKCVRVTAMDDGEDEYAYQAVVKIGGHVFKGFLYDQGVETRDGFPNISELHLGG ASSGGDGGGRNGASSSPIIDPSDVYGAASGGGLLGGSAYGNPMN
	RcSRS2	29279.m000131	MAGLFSLGGGGGRGSNQEDDQQHNNNPPPPPTEIPQESWFWYKNEDVPYKGFELWQQQQQ QQQEFFRHQSLQQQQQDLYSSAAGLGVGPSRSSINFSDESSSRSAFMMMRSSSGGSSMSC QDCGNQAKKDCVHMRCRTCCKSRGFDCQTHVKSTWVPASKRRERQQQLVAIQQQQHQQQQ QQQQQQQNPKRLRENPTSSSLACTPATNTRLPNNSSGLELGNFPSEVSSPAVFRCVKVSG IDENDDQYAYQTAVNIGGHVFKGILYDHGPESTYMPAAETSSGGGSGGGLQPLNLITATA SAAISPGGGGGGVTSASSGAAVGFLDPSSLYPTPLNTFMAGTQFFPNPRS
	RcSRS3	30131.m007102	MMMRQGGLGGSRCQDCGNQAKKDCVYMRCRTCCKSKGFHCQTHVKSTWVPAYRRQQRLQN VSSIQLQQQHPQDQLHNPKRLRENPATENFPAEVNSLATFRCLRVSSIDEGDDQFAYQTS MSIGGHVFKGILYDQGPTYTIGESSTTQIQEPNLANAAALTSTTLAPTSSVDADSLPPSY PFPFNAFMSGTQLFLHPKS
	RcSRS4	30131.m007187	MLGLHNILLIAPPPSSSAPFHQQQITNINDQCNISNNQDAWTALKRYQQESCFAKKDALS IVDHEDNIENDNSNSSSRVCRDCGNRAKKECEFRRCRTCCKSRGYDCATHVKSTWVSAAR RRERHGGDGGGGGGSSGSSSGGGGGTKRPRENVTATSNSLSTSNNNVAASFSFDTGSNYQ DASFKQCLPSQVRAPAVFRCIRVTAINGGEPEVGYQAMVNISGHLFKGFLYDQGIDKKNL FPCISKMPSSERNRDSTSPILDPPAAYTASGSQRLLQGNE
	RcSRS5	30170.m014124	MAGWFYLSKQEEEKDQENNNNNLFLYRSSNEQEIYNNNNKGFEIWPQYYHQQQNMNSYSS FGVGPSRRSFSDESSRSGFTVMRQSGLGGGMNCQDCGNQAKKDCAHLRCRTCCKSRGFLC QTHVKSTWVPAAKRRERQQQLSALQQQQQQHQHQQNQEQNQFRGENPKRQRENQGGVPSL ACTRLATTTSGLEVSHFPPEVNSPAVFRCVRVSPMEDTDEQYAYQTAVNIGGHVFKGILY DQGVDVRYTSGGESSSGGAQQLNLITAAATTATLTATANPTHPGALLDPSLYPASFNAYI AGTQFFPPPRS
Populus trichocarpa	PtSRS1	Potri.009G121600.1	MRPAGCLGGSRCQDCGNQAKKDCFYMRCRTCCKSKGFHCQTHVKSTWVPAYRRRQRAQDLSPVQQHQLQGHNPKRLRENPSSGLEIENFPAEVNSTATFRCFRVSSIDEAVDQVAYQTRVNIGGHVFKGILYDQGPENRALTPATTTLASTSGAAECLARPSFPFPLNAFMSDKQLFLHPKS
	PtSRS2	Potri.004G160600.1	MMMMMRQGSNLGGSRCQECGNQAKKDCVYMRCRTCCNSKGFQCQTHVKSTWVPACRRRQRAQNLLPCQQQQLQGHNPKRPRENPSTGLEIENFPAEVNSTVTFRCFRVSSIDESVDQFAYQTSVNIGGRVFKGILYDQGPHESRYYFGESSSRQLQEPNLPSADALTPGALASTSGAAESLAHPSYPFPLTASMSGTQLFLHPKS
	PtSRS3	Potri.005G118200.1	MAGLFSLGRDSSSSGNNQEQQQNNNNSNPPNEIPQENWFCYRSEDNSYKGFELWQQHHHHQELLHQRHQNPQQDLYSSAVGLGVGPSRASINISDESSSRSAAAAAFMMMRPVGSGVGGSISCQDCGNQAKKDCVHMRCRTCCKSRGFECQTHVKSTWVPASKRRERQHQLTIFQQQQQQQLQIRGENPKRQRENPSPSSLACTHLANNMSGLELGNFPAEVSSPALFRCVRVSGIDESEEMLAYQTAVNIGGHVFKGVLYDRGPESNYLAPGETSSGGGGGVQPLNLIAAGTATTSATISATGGGGGVTVASTTASFLDPSSLYPAPLNTFMAGTQFFPNPRS
	PtSRS4	Potri.002G028500.1	MAGWFYLGEREGPSSKQDQEKEVNNSSLFLYRSSNEEIYNNNKGFELWPQYYPQQQNMNSFSFGVGPSRRNFSDDHSPRSGFTVMRQGGGLGGGMNCQDCGNQAKKDCPHSRCRTCCKSRGFQCQTHVKSTWVPAAKRRERQQQLAALQQQNQEQQQQQQQQQQFRGENPKRQRENQGGASSLACTRLATTTSDQLGLEMTAFPPEVNSQAVFRCVKVSALDDAEDQLAYQTAVNIGGHVFRGILYDQGPDGRYTSTGGESSSSGAQQLGLITAATTSTTATTTNTGNPAAGNTLFDPSSLYPAPLNAFIAGTQFFPPPRS
	PtSRS5	Potri.005G234200.1	MAGWFYLGGGEGPSRKQDQEKEDNNSSLFLYRPSNEEIYNNKGFELWPQYYHQQQNMNSFSFGVGPSRRSLSDDHSSRSGFSLTRQGGGGGLRGGMNCQDCGNQAKKDCPHLRCRTCCKSRGFPCNTHVKSTWVSAAKRRERQQQLAALQQHNQQQEQHQQQFLGENPKRQRENHGGASSLACTRLAATTSGLELTAFPPEVNSDAIFRCVKVSAMDDADDQLAYQTAVNIGGHVFRGILYDQGADGRYASTGGESSSSGAQQLLITAAGTSTTGTTTNTSNPAAGNTLLDPSSLYPAPLNAFIAGTQFFAPPRS
	PtSRS6	Potri.001G276200.1	MVGLRDVFVVAPAAPFNHHHHHHHQHHEQINLSTADPINASNATALGVGVGVGVIPLLTSAPCLTPQNMDDQDLLHNGRNKISGIHQFWQNQGTQYIKKASDTTHSIIDHHNNSSTANFLLQSGNGGGNGSGNLGGNSSSSATTTCEDCGNQAKKDCSHRRCRTCCKSRGFDCATHVKSTWVAAARRRERQLIATAGGGAGSTGSTSGSKKPRLINSQATTTSHTSTSNTTPPRSYDTSSSHQDAGFKERLPVQVTAPAVFRCVRVTAVEDGEDQYAYQAVVKIGGHVFKGFLYDQGVETRDGFPNISELHLGAANGGGGGGAGRHGASSSPILDPSDVYGASAGGLLGGRRAVIDVECPWYKTETR
	PtSRS7	Potri.009G070800.1	MGMVGLRDVFVVAPAASFNHHHQHHEQINLSTADPINASNATALGVGVGVGVIPLLAAGPCLAPQNMDDQDLLNNGRNKISGIHQFWQNQGSQYIKKASNTTPSILDHHNNSSTANFLLQSGNSAGNGSGSLGGNSSSSATTTCQDCGNQAKKDCSHRRCRTCCKSRGFDCVTHVKSTWVPAARRRERQLMATAGGGGGAGSTGSTSGVKKPRLISSQTTTSHTSTSNTTPRSYDTSSSHQGFEFIKRLPGQVTAPATFRCVRVTAVEDGEDEFAYQAVVKIGGHVFKGFLYDQGVETRDGFPNISELHLGGGSSSGGNGVGRNGASSSPILDPSDVYGASTGGLLGGSGYGNPIN
	PtSRS8	Potri.003G196100.1	MLGLHNILFIAPPPSSCHHQQPPHVPSTHQITNTNDQYGIADNQESWNTLKKYPQESSFLERGTLNALQDCDTAINIGPARACRDCGNRAKKECQYRRCRTCCKSRGYECTTHLKSTWVPAARRRERLGYSSGGGGSSASSSGGGCVGGKRPRENVPATSNSFSTSNNNAAASFVLDTGSSFQDASFKQSLPVQVHAPAVFRCVRVSAINSDEAEVAYEAKVNISGHVFKGFLYDQGMDEKNLFPCISKMHSSERNRDSSSPIVDPPDAYAASGNHRLLEGTNCTT
	PtSRS9	Potri.001G027700.1	MLGLHNILFIAPPPSPFHHHQPPHIPSTHQIANTNDQCNIANNQESWTTLNKYQQKSSFLKRGDLNVVGDNDTGRNIGPARACRDCGNRAKKECQYRRCRTCCKSREYDCTTHMKSTWVSAARRRERLGCGGGGDSSASSGGGCVGGKRPRENVTATSNSFSTSNNNAAGSSYQDASFKLSLPGQVREPAVFRCVRVTAINSGEAEVAYQAKVNISGHVFKGILYDQGIDEKNLFPCVSKMQSGERTRDSTSPIVEPSVAYAATGNHRLLEGTNCTT
	PtSRS10	Potri.007G017500.1	MAGLFSLGRGSSSSNNQEDQQNNNNPPTEIPQESWFWYKSEDIPYKSFELWQQQHQELLHQRHQNPQQDLYSPAVGLGVGPSRTSINISDESSSRSAAAAEAFMMMRPGGSGTGGAGSISCQDCGNQAKKDCIHMRCRTCCKSRGFECQTHVKSTWVPASKRRERQQQLNLLQQQQQLQIRGENPKRQRENPSSSLACTRLANSMSGLELGNFPSEVSSPALFRCVRVSGIDESEEMLAYQTAVNIGGHVFKGILYDHGPDSNYMAPGETSSGGGGVQPLNLITAGTATGGGGVTVASTTAAFLDPSSLYPAPLNTFMAGTQFFPNPRS
