# Supplementary material for: Genome-Wide Identification and Expression Analysis of the SHI-Related Sequence Family in Cassava
Source: Genes (Basel). 2023 Apr 5;14(4):870. doi: 10.3390/genes14040870 (PMC10138042; doi:10.3390/genes14040870)
Supplement: Supplementary file 1 [file genes-14-00870-s001.zip › Table S3.xlsx]

## Sheet: Sheet1
Table S3 The Ka and Ks values of cassava and different plants
Sequence1	Sequence2	Ka	Ks	Ka/Ks
MeSRS1	AtSRS5	0.414172	NaN	NaN
MeSRS3	AtSRS5	0.445458	NaN	NaN
MeSRS3	AtSRS7	0.439774	3.9871	0.110299
MeSRS6	AtSRS5	0.344506	2.06172	0.167096
MeSRS6	AtSRS7	0.383671	1.60937	0.238398
MeSRS8	AtSRS5	0.26832	1.9586	0.136996
MeSRS1	AtSTY1	0.263356	NaN	NaN
MeSRS3	AtSTY1	0.259277	4.23719	0.0611908
MeSRS1	AtSTY2	0.324912	1.95789	0.16595
MeSRS3	AtSTY2	0.393974	1.79527	0.21945
MeSRS6	AtSTY2	0.448241	2.24774	0.199419
MeSRS2	AtLRP1	0.270871	1.84779	0.146591
MeSRS1	OsSRS5	0.573196	NaN	NaN
MeSRS3	OsSRS5	0.448081	NaN	NaN
MeSRS1	PtSRS4	0.270162	2.36649	0.114161
MeSRS1	PtSRS5	0.280644	1.92897	0.145489
MeSRS1	PtSRS10	0.120672	1.2773	0.0944743
MeSRS1	PtSRS1	0.244078	2.56855	0.0950259
MeSRS3	PtSRS4	0.304325	1.65748	0.183607
MeSRS3	PtSRS5	0.316796	2.01141	0.1575
MeSRS3	PtSRS3	0.166595	0.882297	0.18882
MeSRS3	PtSRS10	0.122943	0.882147	0.139368
MeSRS3	PtSRS7	0.126086	0.864691	0.145816
MeSRS3	PtSRS1	0.275323	2.53142	0.108763
MeSRS5	PtSRS9	0.184781	0.798817	0.231318
MeSRS5	PtSRS8	0.211334	0.870985	0.242638
MeSRS6	PtSRS4	0.130645	0.49398	0.264474
MeSRS6	PtSRS3	0.247717	1.80289	0.1374
MeSRS6	PtSRS5	0.142491	0.471767	0.302036
MeSRS6	PtSRS10	0.244844	2.06221	0.118729
MeSRS6	PtSRS1	0.233688	1.49797	0.156003
MeSRS7	PtSRS2	0.169479	0.492155	0.344361
MeSRS7	PtSRS1	0.164769	0.532241	0.309576
MeSRS8	PtSRS4	0.110026	0.548896	0.20045
MeSRS8	PtSRS3	0.258625	1.98883	0.130039
MeSRS8	PtSRS5	0.119932	0.451645	0.265545
MeSRS8	PtSRS10	0.247279	1.92874	0.128208
MeSRS8	PtSRS1	0.279632	1.12488	0.248588
