# Supplementary material for: Genome-Wide Identification and Expression Analysis of the SHI-Related Sequence Family in Cassava
Source: Genes (Basel). 2023 Apr 5;14(4):870. doi: 10.3390/genes14040870 (PMC10138042; doi:10.3390/genes14040870)
Supplement: Supplementary file 1 [file genes-14-00870-s001.zip › Table S4.xlsx]

## Sheet: Sheet1
Table S4 Functional annotation (gene ontology) of MeSRS proteins.
Gene name	Biological process		Molecular function		Cellular component
MeSRS1	GO:0009851	auxin biosynthetic process	GO:0003700	DNA-binding transcription factor activity	GO:0005634	nucleus
	GO:0009734	auxin-activated signaling pathway	GO:0003677	DNA binding
	GO:0006355	regulation of DNA-templated transcription	GO:0008168	methyltransferase activity
	GO:1903508	positive regulation of nucleic acid-templated transcription
	GO:0032259	methylation
MeSRS2	GO:0009851	auxin biosynthetic process	GO:0003700	DNA-binding transcription factor activity	GO:0005634	nucleus
	GO:0009734	auxin-activated signaling pathway	GO:0003677	DNA binding
	GO:0006355	regulation of DNA-templated transcription
	GO:1903508	positive regulation of nucleic acid-templated transcription
MeSRS3	GO:0009851	auxin biosynthetic process	GO:0003700	DNA-binding transcription factor activity	GO:0005634	nucleus
	GO:0009734	auxin-activated signaling pathway	GO:0003677	DNA binding
	GO:0006355	regulation of DNA-templated transcription
	GO:1903508	positive regulation of nucleic acid-templated transcription
MeSRS4	GO:0009851	auxin biosynthetic process	GO:0003700	DNA-binding transcription factor activity	GO:0005634	nucleus
	GO:0009734	auxin-activated signaling pathway	GO:0003677	DNA binding
	GO:0006355	regulation of DNA-templated transcription
	GO:1903508	positive regulation of nucleic acid-templated transcription
MeSRS5	GO:0009851	auxin biosynthetic process	GO:0003700	DNA-binding transcription factor activity	GO:0005634	nucleus
	GO:0009734	auxin-activated signaling pathway	GO:0003677	DNA binding
	GO:0006355	regulation of DNA-templated transcription
	GO:1903508	positive regulation of nucleic acid-templated transcription
MeSRS6	GO:0009851	auxin biosynthetic process	GO:0003700	DNA-binding transcription factor activity	GO:0005634	nucleus
	GO:0009734	auxin-activated signaling pathway	GO:0003677	DNA binding
	GO:0006355	regulation of DNA-templated transcription
	GO:1903508	positive regulation of nucleic acid-templated transcription
	GO:0048653	anther development
	GO:0009640	photomorphogenesis
	GO:0009555	pollen development
MeSRS7	GO:0009851	auxin biosynthetic process	GO:0003700	DNA-binding transcription factor activity	GO:0005634	nucleus
	GO:0009734	auxin-activated signaling pathway	GO:0003677	DNA binding	GO:0016020	membrane
	GO:0006355	regulation of DNA-templated transcription	GO:0008083	growth factor activity
	GO:1903508	positive regulation of nucleic acid-templated transcription	GO:0008168	methyltransferase activity
	GO:0032259	methylation	GO:0016787	hydrolase activity
MeSRS8	GO:0009851	auxin biosynthetic process	GO:0003700	DNA-binding transcription factor activity	GO:0005634	nucleus
	GO:0009734	auxin-activated signaling pathway	GO:0003677	DNA binding
	GO:0006355	regulation of DNA-templated transcription
	GO:1903508	positive regulation of nucleic acid-templated transcription
