# Supplementary material for: Genome-Wide Identification and Expression Analysis of the SHI-Related Sequence Family in Cassava
Source: Genes (Basel). 2023 Apr 5;14(4):870. doi: 10.3390/genes14040870 (PMC10138042; doi:10.3390/genes14040870)
Supplement: Supplementary file 1 [file genes-14-00870-s001.zip › Table S5.xlsx]

## Sheet: Table S1
Table S5 The primer was designed for qRT-PCR.
Gene Name	Forward primer sequence (5′ → 3′)	Reverse primer sequence (5′ → 3′)
MeSRS1	CCCTCTTCCTCTCTTGCGTG	TGGCACTCACTCTTACGCAG
MeSRS2	AGCTCTGCTGGTGGTATTGG	TGACACCGGAAGTAGACCCA
MeSRS3	GCTTCCAAACGCCGAGAAAG	GTTGGGTAAGCGAATGCAGG
MeSRS4	GACGGAGTAAGGAACGGAGC	TTAAACCACCCAGCAACCCT
MeSRS5	AGAGCCAAAAAGGAGTGCGA	AACATCAGTAGCGTGCCTCC
MeSRS6	TGTCAAGATTGCGGGAACCA	TGTTGCCTCTCTCGCCTTTT
MeSRS7	TTGTTTTCGTGTGAGTTCCGC	AAAGCAGCAGTAGCAGTGGA
MeSRS8	GGCTTTACGGTGATGAGGCA	AAGTGCTCTTGACGTGGGTT
EF1α	TCCACTGGGTAGATTCGCTGTTA	TAGCTCCACTTGGGTCCTTCTT
